# Supplementary material for: Unrefined and Milled Ilmenite as a Cost-Effective Photocatalyst for UV-Assisted Destruction and Mineralization of PFAS
Source: Materials (Basel). 2024 Aug 1;17(15):3801. doi: 10.3390/ma17153801 (PMC11312862; doi:10.3390/ma17153801)
Supplement: Supplementary file 1 [file materials-17-03801-s001.zip]

Archive with 1 entries (1 files):
- materials-3108769-supplementary.pdf
